# Supplementary material for: The human touch: a meta-analysis of anthropogenic effects on plant-pollinator interaction networks
Source: PeerJ. 2024 Jun 27;12:e17647. doi: 10.7717/peerj.17647 (PMC11214738; doi:10.7717/peerj.17647)
Supplement: Supplemental Information 1 — The dataset includes all studies utilized for both the review and the meta-analysis. [file peerj-12-17647-s001.txt]

Author	TE	seTE	Group	Continent	Weather	Anthropogenic_activity	Coverage
Vanbergen-pl-2014	-1.02	0.47	plants	Europe	Cfb	Agriculture	1000
Motivans-pl-2021	0.43	0.83	plants	Europe	Cfb	Agriculture	1200
Shinohara-pl-2019	-1.48	0.82	plants	Asia	Cfa	Agriculture	4000
Da_silva-pl-2022	-1.29	0.64	plants	America	Cfa	Fires	1200
Weiner-pl-2014	0.45	0.22	plants	Europe	Cfa	Agriculture	40000
Marin-pl-2020	-2.02	0.58	plants	America	Cwb	Urbanization	7200
Sritongchuay-pl-2022	0.75	0.46	plants	Asia	Am	Deforestation	75500
Hagen-pl-2010	-1.72	0.59	plants	Africa	Af	Agriculture	1800
Olsson-pl-2021	-0.85	0.34	plants	America	Csb	Agriculture	7400
Burkle-pl-2012	1.74	0.53	plants	America	Cfa	Fragmentation	4500
Fründ-pl-2010	0.89	0.28	plants	Europe	Cfb	Agriculture	40
Pinto-pl-2020	2.71	0.6	plants	America	Aw	Fragmentation	33000
Ferreira-pl-2020	1.5	0.6	plants	America	BSh	Fragmentation	36000
Peralta-pl-2017	0.34	0.38	plants	America	BWk	Fires	20000
Stein-pl-2020	0.74	0.73	plants	Africa	BSh	Deforestation	40000
Kehinde-pl-2014	0.83	0.66	plants	Africa	Csa	Agriculture	50000
Traveset-po-2018	0.41	0.42	pollinator	Europe	Csa	Urbanization	2300
Weiner1-po-2011	0.61	0.32	pollinator	Europe	Cfa	Agriculture	71400
Weiner2-po-2011	0.27	0.31	pollinator	Europe	Cfa	Agriculture	71400
Weiner3-po-2011	0.84	0.33	pollinator	Europe	Cfa	Agriculture	71400
Weiner4-po-2011	-0.58	0.32	pollinator	Europe	Cfa	Agriculture	71400
Weiner5-po-2011	-0.42	0.32	pollinator	Europe	Cfa	Agriculture	71400
Jauker-po-2019	2.22	0.31	pollinator	Europe	Cfb	Fragmentation	NA
Marin-po-2020	0.08	0.47	pollinator	America	Cwb	Urbanization	7200
Kehinde-po-2014	0.56	0.64	pollinator	Africa	Csa	Agriculture	50000
Motivans-po-2021	1.34	0.94	pollinator	Europe	Cfb	Agriculture	1200
Stein-po-2020	2.03	0.91	pollinator	Africa	BSh	Deforestation	40000
Shinohara-po-2019	-0.75	0.74	pollinator	Asia	Cfa	Agriculture	4000
Weiner-po-2014	0.16	0.12	pollinator	Europe	Cfa	Agriculture	40000
Hagen-po-2010	1.06	0.5	pollinator	Africa	Af	Agriculture	1800
Fründ-po-2010	1.7	0.31	pollinator	Europe	Cfb	Agriculture	540
Escobedo-po-2022	1.08	0.53	pollinator	America	Aw	Deforestation	8000
Da_silva-po-2022	-0.79	0.6	pollinator	America	Cfa	Fires	1200
Sritongchuay-po-2022	2.29	0.58	pollinator	Asia	Am	Deforestation	75500
Burkle-po-2012	1.27	0.49	pollinator	America	Cfa	Fragmentation	4500
Ferreira-po-2020	5.51	1.17	pollinator	America	BSh	Fragmentation	36000
